# Supplementary material for: Contraceptive Use, Access to Methods, and Program Efforts in Urban Areas
Source: Front Glob Womens Health. 2021 Sep 23;2:636581. doi: 10.3389/fgwh.2021.636581 (PMC8593950; doi:10.3389/fgwh.2021.636581)
Supplement: Supplementary file 1 [file Data_Sheet_1.xlsx]

## Sheet: Appendix 1
Appendix 1. Contraceptive Prevalence by Residence and Method
(Percent of Married-In Union Women Using a Method)
Asia			Any Method	Modern Methods	Steril, Female	Steril, Male	Pill	IUD	Injection	Implant	Condom	Traditional Methods	Not Using
Afghanistan	2015 DHS	Urban	34.9	29	3.4	0.1	9.3	2.7	5	0.2	7.2	5.9	65.1
		Rural	18.7	17	1.4	0	6.1	1	4.9	0.2	2.1	1.7	81.3
Bangladesh	2014 DHS	Urban	65.9	56.2	4.7	1.2	26.7	0.7	9.8	1.5	11.7	9.7	34.1
		Rural	61.1	53.2	4.6	1.3	27.1	0.6	13.5	1.8	4.4	7.9	38.9
Cambodia	2014 DHS	Urban	59.8	32.8	3.7	0.1	13.3	5	2.9	2.3	5.1	27	40.2
		Rural	55.7	39.9	2.9	0.1	18.3	4.3	10.3	2.1	1.6	15.8	44.3
India	2015-16 DHS	Urban	57.2	51.2	35.7	0.3	3.5	2.4	0.2		9.1	5.9	42.8
		Rural	51.7	46	36.1	0.3	4.3	1.1	0.2		3.9	5.7	48.3
Indonesia	2017 DHS	Urban	63	55	4.8	0.2	11.9	6.7	24.8	2.8	3.7	8	37
		Rural	64.2	59.2	2.8	0.2	12.4	2.9	33	6.6	1.4	4.9	35.8
Maldives	2016-17 DHS	Urban	20	15.9	4.3	0.2	1.4	0.7	1	0.4	7.7	4.1	80
		Rural	18	14.3	4.5	0.1	2.8	0.2	0.7	0.3	5.6	3.7	82
Myanmar	2015-16 DHS	Urban	59.6	57.3	9.6	0.4	18.1	4.3	21.4	1.3	2.1	2.3	40.4
		Rural	49.6	49.1	3.1	0.2	12.3	2.3	29.8	0.7	0.6	0.5	50.4
Nepal	2016 DHS	Urban	54.8	44.2	14.1	6.4	5.1	1.5	9.1	2.8	5	10.6	45.2
		Rural	49.2	40.6	15.7	4	3.8	1.2	8.7	4.1	3	8.6	50.8
Pakistan	2017-18 DHS	Urban	42.5	28.8	9.7	0.1	1.5	2.2	1.6	0.4	12.8	13.7	57.5
		Rural	29.4	22.8	8.2	0	1.7	2.1	3	0.4	7.1	6.5	70.6
Papua New Guinea	2016-18 DHS	Urban	50.2	41.5	14.4	1.2	3.5	0.4	11.1	9.6	1.2	8.7	49.8
		Rural	34.9	29	7.1	0.8	2.4	0.7	8.8	8.7	0.5	5.9	65.1
Philippines	2017 DHS	Urban	53.3	38.1	8.1	0.1	18.9	2.9	4.4	1.1	1.7	15.3	46.7
		Rural	55	42.2	6.9	0	22.6	4	5.6	1.2	1.6	12.8	45
Sri Lanka	1987 DHS	Urban	65	41	23.6	6	3.9	1.9	2.6		3	24	35
		Rural	61.1	40.5	25.1	4.7	4.1	2.2	2.7		1.7	20.5	38.9
Thailand	1987 DHS	Urban	67.8	64.7	27.1	5.9	18.9	4.1	6.3	0.2	2.3	3.1	32.2
		Rural	65	63.4	21.9	5.7	18.6	7.5	9	0	0.8	1.6	35
Timor-Leste	2016 DHS	Urban	26.8	23	2.6		2.7	2.3	6.4	7.4	0.1	3.8	73.2
		Rural	25.7	24.5	0.9		2	1.9	13.9	5.7	0	1.2	74.3
Vietnam	2002 DHS	Urban	79.1	54.9	4.8	0.2	6.9	30.3	0.2		12.6	24.2	20.9
		Rural	78.4	57.1	6.2	0.6	6.2	39.5	0.5		4.2	21.3	21.6
Central Asian Republics
Kazakhstan	1999 DHS	Urban	67.4	54.2	2.6		3.7	40	0.6		6.3	13.2	32.6
		Rural	64.6	51.2	3		1	44.3	0.5		2.4	13.4	35.4
Kyrgyz Republic	2012 DHS	Urban	38.9	34.2	1.6		1.6	20.5	0.1		10.4	4.6	61.1
		Rural	35.1	33.4	1.6		1.5	22.9	0.7		6.3	1.7	64.9
Tajikistan	2017 DHS	Urban	33.9	31.5	0.6		2.4	21.1	0.4	0.1	5.7	2.4	66.1
		Rural	27.9	25.8	0.8		1.8	17.4	1.5	0.1	3.2	2.1	72.1
Turkmenistan	2000 DHS	Urban	62.3	52.6	1.9		2	38.2	1.3		3.4	9.7	37.7
		Rural	61.4	53.5	1.7		0.5	39.8	0.7		0.8	7.8	38.6
Uzbekistan	1996 DHS	Urban	56.4	50.2	0.8		2	42	1.6		3.8	6.2	43.6
		Rural	55.1	52	0.6		1.4	48.2	1.4		0.4	3.1	44.9
Europe
Albania	2017-18 DHS	Urban	46.3	3.7	0.8		0.7	0.3	0.2	0.1	1.5	42.6	53.7
		Rural	45.6	3.6	1.3		0.5	0.4	0.1	0	1.3	42	54.4
Moldova	2005 DHS	Urban	67.2	47.8	4.6	0	5	21.6	0.1		12.9	19.4	32.8
		Rural	68.2	41	4.7	0.1	2.6	27.8	0.1		3.5	27.2	31.8
Ukraine	2007 DHS	Urban	68.5	50	0.6		5.5	17	0		26.1	18.5	31.5
		Rural	62.3	41.9	0.7		3.4	19.3	0		18.3	20.4	37.7
Latin America
Bolivia	2008 DHS	Urban	65.6	40.2	7.9	0.1	3.8	11.6	9.8		5.8	25.4	34.3
		Rural	52.5	25.7	4.2	0.1	2.6	3.5	13.5		1.2	26.8	47.4
Brazil	1996 DHS	Urban	78.7	72.6	40.6	3.2	21.3	1.3	1.4		4.9	6.1	21.3
		Rural	69.2	61.2	38	0.6	18.6	0.5	0.7		2.7	8	30.8
Colombia	2015 DHS	Urban	81.5	76.7	36.2	4.3	6.5	5.1	13.2	5.1	6	4.8	18.5
		Rural	79.2	73.6	31.2	1.3	8.5	3.3	17.3	6.4	5.2	5.5	20.8
Dominican Rep.	2013 DHS	Urban	71.4	67.9	40	0.1	16.1	2	6	0.5	2.7	3.5	28.6
		Rural	73.2	70.7	43.6	0.6	18	0.8	4.7	0.4	2.2	2.5	26.8
Ecuador	1987 DHS	Urban	53.3	42.9	17.4	0	9.7	12.8	0.7	0.1	0.8	10.4	46.7
		Rural	32.7	26.8	11.8	0.1	6.9	5.9	0.7	0	0.4	5.9	67.3
El Salvador	1985 DHS	Urban	58.3	54.4	37.2	0.7	8.8	4.5	1.1		1.8	3.9	41.7
		Rural	35.2	33.6	25.8	0.6	4.2	2	0.2		0.6	1.6	64.8
Guatemala	2014-15 DHS	Urban	68.2	57	27.6	1.2	4	2.2	14.1	2.2	5.7	11.2	31.8
		Rural	55.3	43.2	16.3	0.2	2.7	1	18.4	1.7	2.5	12.1	44.7
Guyana	2009 DHS	Urban	43	40.4	7	0	4.5	7.9	2.7	0	18	2.6	57
		Rural	42.3	39.8	4.8	0.1	10.5	7.2	5.4	0.3	11.4	2.5	57.7
Haiti	2016-17 DHS	Urban	37	33.1	1.2	0.1	3.2	0.2	19	1.9	7.1	3.9	63
		Rural	32.5	30.9	1.2	0.2	1.8	0.1	22.1	2.9	1.8	1.6	67.5
Honduras	2011-12 DHS	Urban	75.9	67.3	25.5	0.5	13.3	8.8	14.1	0	5.1	8.6	24.1
		Rural	70.6	60.6	19.3	0.1	10.6	5	21.9	0	3.6	10	29.3
Mexico	1987 DHS	Urban	61.7	52.4	21.7	1	10.7	12.8	3.3		2.2	9.3	38.3
		Rural	32.5	27.2	11.9	0.1	7.6	4.3	1.5		1.3	5.3	67.5
Nicaragua	2001 DHS	Urban	73.3	70.7	28.7	0.6	15.6	8.8	11.4		4.3	2.7	26.7
		Rural	62.3	60	20.7	0.2	13.3	3.1	18.1		2	2.3	37.7
Paraguay	1990 DHS	Urban	56.8	42.9	8.3	0	14.4	8.8	6.9		3.7	13.8	43.2
		Rural	38.7	26.2	6.3	0.1	12.6	2.1	3.2		1.2	12.5	61.3
Peru	2012 DHS	Urban	75.8	54.8	9	0.5	10.4	3.6	15.7	0.1	15	20.9	24.2
		Rural	74.8	44.7	6.2	0.3	7.1	0.8	24.2	0	5.9	30.2	25.2
Trinidad and Tobago	1987 DHS	Urban	53.9	45.7	7.8	0.3	15.9	5.3	0.6		10.3	8.2	46.1
		Rural	51.7	43.4	8.6	0.1	12.5	3.7	1		13.1	8.3	48.3
Middle East/North Africa
Armenia	2015-16 DHS	Urban	56.5	31.9	0.7		3	9.5	0.3		17.4	24.5	43.5
		Rural	58.1	22.7	0.7		2.2	8.1	0		11.2	35.3	41.9
Azerbaijan	2006 DHS	Urban	51.8	17.5	0.4		1.6	10.9	0		3.3	34.3	48.2
		Rural	50.3	10.4	0.5		0.6	7.1	0		0.9	39.9	49.7
Egypt	2014 DHS	Urban	61.3	59.5	1.2		16.5	34.5	5.8	0.6	0.8	1.8	38.7
		Rural	57	55.5	1.2		15.8	27.8	9.9	0.5	0.3	1.6	43
Jordan	2017-18 DHS	Urban	51.7	37.7	1.5	0	7.7	21.2	0.8	0.3	5.2	14	48.3
		Rural	53.1	35.4	1.7	0	9.5	17.1	0.8	0.4	4.6	17.7	46.9
Morocco	2003-04 DHS	Urban	65.5	56	3.2		40.5	6.5	1.8		2.1	9.5	34.5
		Rural	59.7	53.2	2.2		39.4	3.8	2.6		0.7	6.5	40.3
Tunisia	1988 DHS	Urban	60.5	47.6	11.2		11.1	21.9	0.4		1.6	12.9	39.5
		Rural	34.6	30.1	11.8		5.7	10	1.4		0.8	4.5	65.4
Turkey	2013 DHS	Urban	74.7	49.3	9.1	0	5	17.3	0.5	0	17.2	25.4	25.3
		Rural	68.5	40	10.7	0	3.2	14.6	0.9	0	10.2	28.5	31.5
Yemen	2013 DHS	Urban	47.5	40.2	3.1	0.1	17.2	11	3.3	0.9	1.2	7.3	52.5
		Rural	27	24	1.9	0.1	9	3.5	4.6	0.4	0.2	2.9	73
Sub-Saharan Africa, East and Southern
Botswana	1988 DHS	Urban	41.6	40.8	4.7	0.5	19.6	9.3	4.1		2.4	0.9	58.4
		Rural	29	27.5	4.1	0.1	12.5	4	6.1		0.7	1.5	71
Burundi	2016-17 DHS	Urban	35.8	28.5	1.5	0.1	4	1.9	13	5.2	2.1	7.3	64.2
		Rural	27.7	22.3	0.4	0.1	1.5	0.8	11.5	6.1	1.1	5.4	72.3
Comoros	2012 DHS	Urban	29.6	20.6	1.2		5.3	0.2	7.8	2.5	2.9	9	70.4
		Rural	14.4	11	0.6		2	0	4.6	1.1	1.8	3.4	85.6
Eritrea	2002 DHS	Urban	16.5	15.1	0.4		3.3	1	5.8	0	1.6	1.5	83.5
		Rural	3.6	3.2	0		0.5	0	0.8	0	0.1	0.4	96.4
Eswatini	2006-07 DHS	Urban	58.1	55.8	8.2	0.5	10.6	1.9	13.7	0.6	19.8	2.4	41.9
		Rural	48	44.8	4.9	0.1	9.6	1.2	18.4	0	9.4	3.1	52
Ethiopia	2016 DHS	Urban	52	49.8	0.4		6.5	4.6	26.4	11	0.3	2.2	48
		Rural	32.8	32.4	0.4		0.9	1.5	22.1	7.3	0	0.3	67.2
Kenya	2014 DHS	Urban	61.8	56.9	2.1	0	10.7	4.7	24.7	12	2.6	4.9	38.2
		Rural	55.5	50.9	3.9	0	6.2	2.6	27.5	8.6	1.9	4.6	44.5
Lesotho	2014 DHS	Urban	65.5	65.2	1.3	0.2	17.2	2	21.3	1.4	21.7	0.3	34.5
		Rural	57.7	57.3	1.8	0	12.9	1	25.3	1.3	14.7	0.4	42.3
Madagascar	2008-09 DHS	Urban	54.3	35.6	1.6	0.2	7.8	0.9	18.1	2.3	3.3	18.7	45.7
		Rural	37.2	28	1	0.1	5.7	0.3	17.9	1.4	0.6	9.3	62.8
Malawi	2015-16 DHS	Urban	63.1	61.4	10.5	0.1	4.1	2.3	28.8	12.8	2.8	1.7	36.9
		Rural	58.5	57.5	11	0.1	2.1	0.9	30.2	11.3	1.8	1	41.5
Mozambique	2011 DHS	Urban	21.6	21.1	0.6		8.5	0.4	8.3	0	2.9	0.5	78.4
		Rural	7.4	7.2	0.1		2.8	0	3.8	0	0.3	0.2	92.6
Namibia	2013 DHS	Urban	61.1	60.5	8.6	0.4	8	1.6	27	0.2	12.5	0.6	38.9
		Rural	49.2	48	3.3	0.1	5.5	0.6	26.7	0.1	11.4	1.2	50.8
Rwanda	2014-15 DHS	Urban	56.5	51.1	2	0.1	9.7	3.5	18	10.6	5.2	5.4	43.5
		Rural	52.6	46.7	1.1	0.3	8.1	0.6	25.3	7.1	3.5	5.8	47.4
South Africa	2016 DHS	Urban	55.2	54.6	8.7	0.7	8.7	1.4	22.6	3.6	8.6	0.6	44.8
		Rural	52.9	52.5	5	0.2	7.5	0.5	27.6	2.5	9.1	0.4	47.1
Sudan	1989-90 DHS	Urban	17	11.3	1.6		7.6	1.6	0.1		0.3	5.7	83
		Rural	3.9	2.2	0.4		1.7	0.1	0		0	1.7	96.1
Tanzania	2015-16 DHS	Urban	46.1	35.2	3.6	0	7.2	0.8	12.9	6.4	4	10.9	53.9
		Rural	34.9	30.6	3.2	0.1	4.8	0.9	12.5	6.9	1.6	4.3	65.1
Uganda	2016 DHS	Urban	46	40.6	2.6	0	3.9	2.3	19.4	6.8	3.6	5.4	54
		Rural	36.8	33	2.8	0.1	1.2	1.2	18.2	6.1	2.1	3.8	63.2
Zambia	2018 DHS	Urban	54.3	52.6	1.2	0	10.7	1.2	24.4	9.5	4.6	1.7	45.7
		Rural	46.4	44	1.8	0	5.6	0.4	26.4	6.9	2	2.4	53.6
Zimbabwe	2015 DHS	Urban	71.5	70.7	1.4	0.1	44.1	1	6.6	12	5.3	0.8	28.5
		Rural	64.3	63.2	0.5	0	39.2	0.4	11.2	8.4	3.1	1.1	35.7
Sub-Saharan Africa, West and Central
Angola	2015-16 DHS	Urban	19.9	18.4	0		5.2	0.3	6.9	1.1	4.4	1.5	80.1
		Rural	2.3	1.8	0.1		0.4	0	0.5	0	0.7	0.5	97.7
Benin	2017-18 DHS	Urban	18.1	14.5	0.3		1.8	2.5	2.4	5.4	1.3	3.5	81.9
		Rural	13.8	11	0.1		1.3	1	2	5.4	0.7	2.8	86.2
Burkina Faso	2010 DHS	Urban	34.2	30.8	0.3		9	1.1	7.9	6.4	5.7	3.4	65.7
		Rural	11.3	10.8	0.1		1.6	0	5.8	2.6	0.4	0.5	88.7
Cameroon	2018 DHS	Urban	26.1	20.7	0.4	0	1.2	1.5	4.5	3.5	7.7	5.4	73.9
		Rural	13.1	10.6	0.2	0	0.9	0.5	3	1.8	3	2.5	86.9
Central African Rep.	1994-95 DHS	Urban	19.2	6.4	0.6		2.4	0.1	1.2		1.8	12.9	80.8
		Rural	12.1	1.4	0.3		0.3	0	0.3		0.5	10.8	87.9
Chad	2014-15 DHS	Urban	11.2	10.1	0.1		1	0	5.6	1.7	0.9	1.1	88.8
		Rural	4.3	3.8	0.3		0.2	0	1.2	0.9	0.1	0.5	95.7
Congo	2011-12 DHS	Urban	46.3	24.6	0		4.1	0	3.7	0.2	14.4	21.7	53.7
		Rural	41.9	11.7	0.2		0.9	0	1.2	0	8.5	30.2	58.1
Congo Democratic Rep.	2013-14 DHS	Urban	31.1	14.6	0.8	0	1.8	0.5	2.4	1.5	6.4	16.5	68.9
		Rural	15.4	4.6	0.7	0.1	0.2	0	0.7	0.3	2	10.8	84.6
Cote d'Ivoire	2011-12 DHS	Urban	23.1	16.3	0.1		9.6	0.2	2.6	0.4	2.1	6.9	76.9
		Rural	14.7	9.8	0		5.4	0	2.2	0	1.5	4.9	85.3
Gabon	2012 DHS	Urban	32.7	20.7	0.6	0	6.3	0.1	0.4	0	12.5	12	67.3
		Rural	21.1	11.3	0.5	0	1.7	0	0.3	0.1	8.3	9.8	78.9
Gambia	2013 DHS	Urban	13	11.8	0.8		3.5	0.5	5	1.2	0.9	1.2	87
		Rural	5	4.4	0.4		0.7	0.2	2.8	0	0.2	0.6	95
Ghana	2014 DHS	Urban	25.8	19.8	1.9		4.1	0.9	5.9	4.6	1.7	6	74.2
		Rural	27.5	24.6	1.9		5.2	0.6	10.1	5.8	0.6	2.9	72.5
Guinea	2018 DHS	Urban	16.1	15.5	0.4		2.9	1	2.3	3.6	0.9	0.6	83.9
		Rural	8.6	8.4	0.1		1.3	0.2	1.7	1	0.2	0.2	91.4
Liberia	2013 DHS	Urban	23.2	21.6	0.2		4.9	0	12.8	2.8	0.6	1.6	76.8
		Rural	16.8	16.3	0.3		5.1	0	9.4	1.1	0.2	0.5	83.2
Mali	2018 DHS	Urban	22.3	21.4	0.2		4.9	2.3	5.4	8.4	0.2	0.9	77.7
		Rural	15.8	15	0.4		1.5	0.7	6	6.2	0.1	0.8	84.2
Mauritania	2000-01 DHS	Urban	15.8	11.8	0.3		6	1.6	2	0.1	1.8	4.1	84.2
		Rural	2.6	0.6	0		0.3	0.1	0.2	0	0	2	97.4
Niger	2012 DHS	Urban	29	27	0.4		17.1	0.3	3.9	1.2	0.1	2	71
		Rural	11.3	9.7	0.1		3.6	0	1.8	0.2	0	1.6	88.7
Nigeria	2018 DHS	Urban	26.4	18.2	0.3		2.3	1.6	4.3	4.8	2.9	8.1	73.6
		Rural	10	7.8	0.2		0.8	0.3	2.5	2.4	0.7	2.2	90
Sao Tome and Principe	2008-09 DHS	Urban	33.3	28	1.5		11.6	0.6	7.9		5.9	5.2	66.7
		Rural	44.1	40.1	0.8		19	0.1	15.5		3.9	4.1	55.9
Senegal	2018 DHS	Urban	35.4	33.4	0.6		6.5	3.2	11	10.3	0.9	2	64.6
		Rural	21.4	19.9	0.3		2.6	1.7	7.2	7.8	0.2	1.5	78.6
Sierra Leone	2013 DHS	Urban	26.6	24.7	0.7	0	6.7	0.2	11.6	4.4	0.5	1.9	73.4
		Rural	13	12.3	0.4	0	2.8	0.1	6	1.7	0.1	0.7	87
Togo	2013-14 DHS	Urban	22	18.8	0.3		4.1	1.5	6	2.9	4	3.2	78
		Rural	18.5	16.3	0.2		1	0.4	7.8	5.9	0.9	2.2	81.5
Note: empty cells mean zero or method not available

## Sheet: Appendix 2
Appendix 2. Ratio of Urban to Rural Contraceptive Use, by Method and Region
	Any Method	Modern Methods	Sterili-zation, female	Sterili-zation, male	Pill	IUD	Injection	Implant	Condom	Traditional Methods
Asia
Afghanistan	1.86631	1.70588	2.42857	NA	1.52459	2.7	1.02041	1	3.42857	3.47059
Cambodia	1.07361	0.822055	1.27586	1	0.726776	1.16279	0.281553	1.09524	3.1875	1.70886
India	1.10638	1.11304	0.98892	1	0.813953	2.18182	1	NA	2.33333	1.03509
Indonesia	0.981308	0.929054	1.71429	1	0.959677	2.31034	0.751515	0.424242	2.64286	1.63265
Bangladesh	1.07856	1.05639	1.02174	0.923077	0.98524	1.16667	0.725926	0.833333	2.65909	1.22785
Myanmar	1.20161	1.16701	3.09677	2	1.47154	1.86957	0.718121	1.85714	3.5	4.6
Nepal	1.11382	1.08867	0.898089	1.6	1.34211	1.25	1.04598	0.682927	1.66667	1.23256
Pakistan	1.44558	1.26316	1.18293	NA	0.882353	1.04762	0.533333	1	1.80282	2.10769
Papua New Guinea	1.4384	1.43103	2.02817	1.5	1.45833	0.571429	1.26136	1.10345	2.4	1.47458
Philippines	0.969091	0.902844	1.17391	NA	0.836283	0.725	0.785714	0.916667	1.0625	1.19531
Timor-Leste	1.0428	0.938776	2.88889	NA	1.35	1.21053	0.460432	1.29825	NA	3.16667
Vietnam	1.00893	0.961471	0.774194	0.333333	1.1129	0.767089	0.4	NA	3	1.13615
Central Asian Republics
Kyrgyz Republic	1.10826	1.02395	1	NA	1.06667	0.895197	0.142857	NA	1.65079	2.70588
Tajikistan	1.21505	1.22093	0.75	NA	1.33333	1.21264	0.266667	1	1.78125	1.14286
Turkmenistan	1.01466	0.983178	1.11765	NA	4	0.959799	1.85714	NA	4.25	1.24359
Europe
Albania	1.01535	1.02778	0.615385	NA	1.4	0.75	2	NA	1.15385	1.01429
Moldova	0.985337	1.16585	0.978723	0	1.92308	0.776978	1	NA	3.68571	0.713235
Ukraine	1.09952	1.19332	0.857143	NA	1.61765	0.880829	NA	NA	1.42623	0.906863
Latin America
Bolivia	1.24952	1.5642	1.88095	1	1.46154	3.31429	0.725926	NA	4.83333	0.947761
Colombia	1.02904	1.04212	1.16026	3.30769	0.764706	1.54545	0.763006	0.796875	1.15385	0.872727
Dominican Rep.	0.97541	0.960396	0.917431	0.166667	0.894444	2.5	1.2766	1.25	1.22727	1.4
Guatemala	1.23327	1.31944	1.69325	6	1.48148	2.2	0.766304	1.29412	2.28	0.92562
Guyana	1.01655	1.01508	1.45833	0	0.428571	1.09722	0.5	0	1.57895	1.04
Haiti	1.13846	1.0712	1	0.5	1.77778	2	0.859729	0.655172	3.94444	2.4375
Honduras	1.07507	1.11056	1.32124	5	1.25472	1.76	0.643836	NA	1.41667	0.86
Nicaragua	1.17657	1.17833	1.38647	3	1.17293	2.83871	0.629834	NA	2.15	1.17391
Peru	1.01337	1.22595	1.45161	1.66667	1.46479	4.5	0.64876	NA	2.54237	0.692053
Middle East/North Africa
Armenia	0.972461	1.40529	1	NA	1.36364	1.17284	NA	NA	1.55357	0.694051
Azerbaijan	1.02982	1.68269	0.8	NA	2.66667	1.53521	NA	NA	3.66667	0.859649
Egypt	1.07544	1.07207	1	NA	1.0443	1.24101	0.585859	1.2	2.66667	1.125
Jordan	0.973635	1.06497	0.882353	NA	0.810526	1.23977	1	0.75	1.13043	0.79096
Morocco	1.09715	1.05263	1.45455	NA	1.02792	1.71053	0.692308	NA	3	1.46154
Turkey	1.09051	1.2325	0.850467	NA	1.5625	1.18493	0.555556	NA	1.68627	0.891228
Yemen	1.75926	1.675	1.63158	1	1.91111	3.14286	0.717391	2.25	6	2.51724
Sub-Saharan Africa, East and Southern
Burundi	1.29242	1.27803	3.75	1	2.66667	2.375	1.13043	0.852459	1.90909	1.35185
Comoros	2.05556	1.87273	2	NA	2.65	NA	1.69565	2.27273	1.61111	2.64706
Eritrea	4.58333	4.71875	NA	NA	6.6	NA	7.25	NA	16	3.75
Eswatini	1.21042	1.24554	1.67347	5	1.10417	1.58333	0.744565	NA	2.10638	0.774194
Ethiopia	1.58537	1.53704	1	NA	7.22222	3.06667	1.19457	1.50685	NA	7.33333
Kenya	1.11351	1.11788	0.538462	NA	1.72581	1.80769	0.898182	1.39535	1.36842	1.06522
Lesotho	1.13518	1.13787	0.722222	NA	1.33333	2	0.841897	1.07692	1.47619	0.75
Madagascar	1.45968	1.27143	1.6	2	1.36842	3	1.01117	1.64286	5.5	2.01075
Malawi	1.07863	1.06783	0.954545	1	1.95238	2.55556	0.953642	1.13274	1.55556	1.7
Mozambique	2.91892	2.93056	6	NA	3.03571	NA	2.18421	NA	9.66667	2.5
Namibia	1.24187	1.26042	2.60606	4	1.45455	2.66667	1.01124	2	1.09649	0.5
Rwanda	1.07414	1.09422	1.81818	0.333333	1.19753	5.83333	0.711462	1.49296	1.48571	0.931034
South Africa	1.04348	1.04	1.74	3.5	1.16	2.8	0.818841	1.44	0.945055	1.5
Tanzania	1.32092	1.15033	1.125	0	1.5	0.888889	1.032	0.927536	2.5	2.53488
Uganda	1.25	1.2303	0.928571	0	3.25	1.91667	1.06593	1.11475	1.71429	1.42105
Zambia	1.17026	1.19545	0.666667	NA	1.91071	3	0.924242	1.37681	2.3	0.708333
Zimbabwe	1.11198	1.11867	2.8	NA	1.125	2.5	0.589286	1.42857	1.70968	0.727273
Sub-Saharan Africa, West and Central
Angola	8.65217	10.2222	0	NA	13	NA	13.8	NA	6.28571	3
Benin	1.31159	1.31818	3	NA	1.38462	2.5	1.2	1	1.85714	1.25
Burkina Faso	3.02655	2.85185	3	NA	5.625	NA	1.36207	2.46154	14.25	6.8
Cameroon	1.99237	1.95283	2	NA	1.33333	3	1.5	1.94444	2.56667	2.16
Chad	2.60465	2.65789	0.333333	NA	5	NA	4.66667	1.88889	9	2.2
Congo	1.10501	2.10256	0	NA	4.55556	NA	3.08333	NA	1.69412	0.718543
Congo Democratic Rep.	2.01948	3.17391	1.14286	0	9	NA	3.42857	5	3.2	1.52778
Cote d'Ivoire	1.57143	1.66327	NA	NA	1.77778	NA	1.18182	NA	1.4	1.40816
Gabon	1.54976	1.83186	1.2	NA	3.70588	NA	1.33333	0	1.50602	1.22449
Gambia	2.6	2.68182	2	NA	5	2.5	1.78571	NA	4.5	2
Ghana	0.938182	0.804878	1	NA	0.788462	1.5	0.584158	0.793103	2.83333	2.06897
Guinea	1.87209	1.84524	4	NA	2.23077	5	1.35294	3.6	4.5	3
Liberia	1.38095	1.32515	0.666667	NA	0.960784	NA	1.3617	2.54545	3	3.2
Mali	1.41139	1.42667	0.5	NA	3.26667	3.28571	0.9	1.35484	2	1.125
Mauritania	6.07692	19.6667	NA	NA	20	16	10	NA	NA	2.05
Niger	2.56637	2.78351	4	NA	4.75	NA	2.16667	6	NA	1.25
Nigeria	2.64	2.33333	1.5	NA	2.875	5.33333	1.72	2	4.14286	3.68182
Sao Tome and Principe	0.755102	0.698254	1.875	NA	0.610526	6	0.509677	NA	1.51282	1.26829
Senegal	1.65421	1.67839	2	NA	2.5	1.88235	1.52778	1.32051	4.5	1.33333
Sierra Leone	2.04615	2.00813	1.75	NA	2.39286	2	1.93333	2.58824	5	2.71429
Togo	1.18919	1.15337	1.5	NA	4.1	3.75	0.769231	0.491525	4.44444	1.45455
NA: Because the ratio is urban prevalence over rural prevalence, NA appears when rural prevalence is zero
or when either figure is unavailable. High ratios can occur when rural prevalence is very small.

## Sheet: Appendix 3
Appendix 3. Percentage of Unmarried Sexually Active Women Using Contraception, by Method and Region
	Any Method	Modern Methods	Steril, Female	Steril, Male	IUD	Implant	Pill	Injection	Condom	Traditional
Asia
Cambodia	58.1	34.7	0.5				9.7		24.5	23.4
India	42.6	40.9	17.9				3.3		19.7	1.7
Indonesia	31	13.3	2.9		0.6	0.5		6.6	2.8	17.7
Maldives	9.8	9.8	4.1				3		2.7
Papua New Guinea	18.2	15.7	2.2			5.7	0.3	1.9	4.1	2.5
Philippines	32.3	17.4	0.4		1.3		10.7	1.6	3.3	14.9
Timor-Leste	6.4									6.4
Central Asian Republics
Kazakhstan	68.6	55.6			25.5		9.9	0.6	19.1	8.5
Kyrgyz Rep.	46.9	41.8	1.1		7.1		3.8		28.1	5.1
Europe
Albania	60.5	7.7					3		3.8	52.8
Moldova	66.8	46.1	1.4		8.3		6.1		28.5	20.6
Ukraine	87.3	79.3	0.2		10.2		6.5	0.1	59	8
Latin America
Bolivia	77.7	48.1	0.8	0.1	7.5		7	8.1	24.4	29.6
Brazil	77.3	71.7	13.1	0.3	1.3		35.9	3.9	16.8	5.6
Colombia	82.5	77.7	17.3	1.7	3.8	8.2	12.6	18	16	4.8
Dominican Rep.	68.3	63.4	20.1	0.1	2.4	0.5	17.5	6.3	15.1	4.9
Guatemala	67.5	56.4	11.2	0.1	2.1	0.8	8	12.8	21	11.1
Guyana	63.6	60.8	2.6		2.1		4.8	2.5	48.7	2.8
Haiti	34.2	31	0.4			0.1	1.1	6.7	22.5	3.2
Honduras	77.5	66.1	12.4	0.6	4.5		12.1	13.5	23	11.4
Nicaragua	66.8	61.2	15.6		4.8		14.4	16.8	8.7	5.6
Paraguay	38.7	25.4	0.8		1.2		7.4	12.6	3	13.3
Peru	85.5	64	2.1	0.2	1.1		10.4	13.3	35.4	21.4
Trinidad and Tobago	43.8	28.1	3.1		3.1		6.3		12.5	15.6
Sub-Saharan Africa: East and South
Botswana	47.3	46.7	1.2		5.7		35.4	2	2.5	0.6
Burundi	37.5	34.3	1		1.9	7.2	2.5	11.6	10	3.1
Comoros	59.8	31.6				0.7	1.6	4.7	23.7	28.2
Eritrea	26.6	26.3	2.3				2.6	8.8	12.2	0.4
Eswatini	64.5	62.9	1.9		0.9		7.5	17.3	33.9	1.6
Ethiopia	58.1	55			0.9	10.6	0.7	35.1	4	3.1
Kenya	65.4	60.9	1.9		1.1	6.8	6.6	22.3	21.4	4.5
Lesotho	73.4	72.1	0.3		0.5	3.6	7.9	14	45	1.3
Madagascar	43.1	28.6	0.3			0.6	6.9	17.4	3.2	14.4
Malawi	44.4	43.2	5.1		0.8	5.8	1.9	15	13.9	1.2
Mozambique	49.8	49.5	0.3	0.2	1.4	2.7	10.9	13	19.8	0.3
Namibia	77.8	77.6	0.9		0.2	0.4	6.2	27.1	40.2	0.2
Rwanda	35.6	34.9	0.3		0.8	8.3	4	16	5.6	0.6
South Africa	64.2	64.2	2.8	0.1	1.3	4.7	4.9	26.1	23.8	0.1
Tanzania	54.1	45.8	2.1		0.6	7.7	5.6	14.8	14.8	8.3
Uganda	50.6	47.3	0.6		1.1	6	4.4	20.7	13.9	3.4
Zambia	43.9	43.1		0.1	0.6	8.8	5	20.7	6.8	0.8
Zimbabwe	67.5	66.4	0.1		0.1	14.4	16	8.4	26.7	1.1
Sub-Saharan Africa: West and Central
Angola	28	26.8			0	0.6	3.7	1.7	20.3	1.1
Benin	28.8	23.6			0.7	6.8	1.1	3.2	11.1	5.1
Burkina Faso	60	58.7			0.4	2.3	6.9	3	46	1.3
Cameroon	46.8	42.7	0.1		0.4	3	2.4	6.4	28.6	4.1
Central African Republic	24.5	9.9	0.2				3.2	0.6	5.9	14.6
Chad	20.5	18.8	0.6			1.8	1	3.5	11.5	1.7
Congo	70.4	43.2	0.2			0	3.9	0.4	33.4	27.2
Congo Democratic Rep.	42.1	20.9	0.3		0	0.7	1.3	0.7	16.6	21.2
Cote d'Ivoire	39.4	30.2				0.2	9.2	1.8	18.5	9.2
Gabon	56.2	45	0.1			0.1	2.7		41.6	11.1
Gambia	43.8	42			1.9		6.5	10.6	23	1.8
Ghana	44.5	31.7	0.9		0.4	5.1	8.2	6.9	7.9	12.8
Guinea	52.3	50.7		1.5	3.4	11.6	7.1	9.7	15.9	1.6
Liberia	46	44.9			0	9.9	3.6	28	2.9	1.2
Mali	36.4	35.3			1.8	23.6	0.7	7.7	1.2	1.1
Mauritania	5.3	5.3			5.3
Niger	42.5	39.9					12.6	5.4	21.9	2.6
Nigeria	37	27.7			0.2	1.4	3.1	1.8	18.5	9.2
Sao Tome and Principe	46.5	46.1					4.2	1.2	40.7	0.4
Senegal	22.1	22.1				8.9		4.8	8.3
Sierra Leone	53.3	52.6	0.1	0.1	0.9	19.9	8.5	21.5	1	0.6
Togo	43.8	38.4			0.2	1.1	4.4	2.5	29.7	5.4
Note: empty cells are zero or unknown

## Sheet: Appendix 4  
Appendix 4. Program Effort Ratings by Component and Region
	Total	Policies	Services	Evaluation	Access
Asia
Afghanistan	32.9945	32.2817	32.3662	36.9665	33.2734
Bangladesh	66.964	72.6877	60.8669	66.6667	71.8734
Cambodia	56.2127	60.7407	53.8462	53.3333	56.6667
China	67.4834	73.9162	63.1313	57.4074	72.5325
India	57.4472	61.9444	54.2735	53.6214	59.8413
Indonesia	53.9101	60.7955	50.272	50.1684	54.4012
Malaysia	62.5277	59.4575	60.2791	73.2943	65.5981
Mongolia	58.0257	50.4861	60.1318	65.5093	59.5238
Myanmar	41.0174	46.5112	38.9922	39.3162	39.229
Nepal	58.0211	65.3935	55.2383	51.5432	57.5397
Pakistan	47.962	54.229	46.4168	41.8803	46.2759
Papua New Guinea	32.7888	30.8116	30.2605	39.5062	36.8651
Philippines	57.3392	71.3694	54.2367	60.2413	45.8227
Sri Lanka	60.798	57.7381	63.2995	69.8413	55.7736
Thailand	70.7393	68.3446	69.6737	74.7475	73.7374
Timor-Leste	32.282	33.071	29.3637	35.9259	35.2381
Vietnam	68.0406	74.9537	62.3932	61.9753	73.2275
Means	54.3855	57.3372	52.0613	54.8203	55.1423
Central Asian Republics
Kazakhstan	38.8769	47.4074	29.3447	31.8519	49.8413
Kyrgyz Republic	52.637	44.246	51.221	74.3386	55.5556
Tajikistan	62.0941	63.2891	54.416	61.1392	75.3968
Turkmenistan	64.7154	49.892	66.811	68.2716	76.2403
Uzbekistan	69.0478	76.4124	65.8456	58.7302	70.9998
Means	57.4742	56.2494	53.5277	58.8663	65.6067
Europe
Moldova	49.3856	53.9616	41.0256	55.0617	57.2487
Romania	33.8525	40.0003	27.5906	28.3069	40.8326
Russia	35.2246	34.6627	22.9012	44.0741	54.9603
Ukraine	41.5003	45.6349	34.0659	46.2963	48.5261
Means	39.9907	43.5649	31.3958	43.4347	50.3919
Latin America
Bolivia	47.2489	43.9236	43.0306	63.4259	51.9501
Costa Rica	49.992	58.1327	43.2574	45.8025	54.9912
Dominican Rep.	48.7058	58.2723	43.2375	40.7407	51.3416
Ecuador	42.7039	46.7593	37.5162	29.9383	53.1746
El Salvador	51.2602	45.9383	48.8119	55.5556	60.0482
Guatemala	33.4066	33.5648	30.7174	29.0123	40.1034
Haiti	49.8487	63.7346	42.811	50.7407	46.6667
Honduras	54.9758	55.0646	51.8886	64.9832	56.3187
Jamaica	65.6745	76.6384	60.3312	74.1582	59.4315
Mexico	57.4248	62.0192	48.1599	62.6984	67.1202
Nicaragua	66.4646	61.8182	67.568	68.6869	68.7734
Panama	36.8855	40.4909	32.2019	36.1023	41.7989
Paraguay	44.1917	44.8706	42.0998	47.7124	45.7918
Peru	40.1186	46.2963	33.5633	49.6032	41.1678
Trinidad and Tobago	53.9516	61.3117	51.6643	45.679	53.3333
Means	49.5236	53.2557	45.1239	50.9893	52.8008
Middle East/North Africa
Algeria	51.303	64.2978	52.5902	59.8765	30.3867
Armenia	30.5489	31.9378	25.4701	32.1502	37.7072
Azerbaijan	33.6076	41.7725	23.6657	28.5185	44.9206
Egypt	50.8593	53.5091	49.8381	53.663	48.5261
Georgia	45.2916	48.6111	35.6643	46.4646	58.8745
Iran	37.5258	27.9293	42.7247	56.229	30.8225
Iraq	38.9715	30.1042	35.774	55.5556	47.9365
Jordan	59.5419	62.21	58.1291	63.2716	57.5179
Lebanon	42.7977	37.6895	39.0626	37.037	58.0412
Libya	15.0538	11.2847	2.51068	0.231481	49.0079
Morocco	62.724	70.1389	59.5849	77.5132	53.7415
Oman	59.4311	50.1852	58.2974	65.7407	69.3991
Tunisia	71.1483	76.6667	67.8302	73.3333	70.0673
Turkey	36.742	38.5959	30.3044	53.0335	39.5966
Yemen	45.6991	49.3971	41.1775	47.0899	49.2738
Means	45.4164	46.2887	41.5083	49.9806	49.7213
Sub-Saharan Africa, East and Southern
Burundi	55.7768	61.6275	53.5268	58.4656	52.1164
Eritrea	44.6874	48.2898	38.9277	44.4444	51.3709
Ethiopia	59.2221	72.1815	56.424	50.8642	53.1897
KENYA	48.4752	61.6262	42.3077	44.4444	46.627
Lesotho	42.029	48.8219	39.1375	39.0572	40.9091
Madagascar	47.1937	46.7872	48.2202	48.7179	45.0986
Malawi	46.8835	45.8067	46.1357	53.7037	46.5801
Mauritius	63.2942	52.7883	63.1766	79.321	68.6508
Mozambique	43.695	42.8788	38.0653	64.0741	46.3492
Namibia	53.4953	66.1381	46.3058	54.5455	51.9481
Rwanda	73.7015	85.9091	70.0311	71.3805	67.5613
South Africa	60.8009	65.9722	53.6982	60.3989	68.254
South Sudan	23.8596	33.0808	21.9956	18.0976	19.252
Eswatini	51.7563	50.3086	49.4302	66.3786	51.4638
Tanzania	46.2317	47.4636	42.6353	49.3056	50.1852
Uganda	51.1603	62.3575	48.3837	45.8689	45.7875
Zambia	44.1788	49.9669	41.7557	41.7989	43.0839
Zimbabwe	59.6503	60.4167	63.1119	60.8025	51.8519
Means	50.894	55.6901	47.9594	52.8705	50.0155
Sub-Saharan Africa, West and Central
Benin	57.6674	58.9937	58.1034	68.739	50.5971
Cameroon	38.8052	42.4439	36.014	33.0556	42.2944
Chad	46.287	53.9352	43.0813	49.515	42.1164
Congo	38.0148	41.9198	36.9353	34.127	37.2231
Cote d'Ivoire	44.9518	55.0639	41.3794	51.893	37.0547
Congo Democratic Republic	39.7621	51.2626	34.4833	51.5152	31.3853
Gambia	45.0983	39.1393	44.5739	46.9136	52.1044
Ghana	53.447	56.5171	50.2033	67.5824	49.9041
Guinea	42.7864	34.6892	43.9254	44.4634	49.2063
Liberia	45.7507	58.3951	40.2564	47.7778	40.6349
Mali	51.5241	54.5949	51.8697	54.0361	46.2963
Mauritania	24.8709	25.2593	21.2991	23.5561	31.6239
NIGER	50.5869	54.9451	50.6152	56.6138	42.9705
Nigeria	41.0286	50.1052	37.704	37.1493	38.4921
Senegal	54.1088	50.2809	53.0561	62.4691	56.8556
Togo	51.3848	53.8258	46.0761	65.5556	52.381
Means	45.3797	48.8357	43.0985	49.6851	43.8213
Means, All Countries	49.3128	52.3022	45.8955	51.791	51.1808
